# Supplementary material for: Linear functional response by two pupal Drosophila parasitoids foraging within single or multiple patch environments
Source: PLoS One. 2017 Aug 22;12(8):e0183525. doi: 10.1371/journal.pone.0183525 (PMC5567721; doi:10.1371/journal.pone.0183525)
Supplement: S1 File — (XLSX) [file pone.0183525.s001.xlsx]

## Sheet:  Fig.1 & Table 1
Fixed time and host density functional respone: number of hosts attacked at differnet densities within 24 hours
Parasitoids: PV = Pachycrepoideus vindemiae; TD = Trichopria drosophilae
Hosts: SWD = Drosophila suzukii, DM= D. melanosgater																																			Table 1
PV-SWD			PV-DM			TD-SWD			TD-DM				PV																						Logistical regression on host density dependence
Test /rep.	Host density	Hosts attacked	Test /rep.	Host density	Hosts attacked	Test /rep.	Host density	Hosts attacked	Test /rep.	Host density	Hosts attacked		n			Mean		Predicted		SE		HSD			Fig.1										Series	Wasp	Host	density	Attcked	P	Host	Den	Attcked	P		Linear regression
1	3	3	2	3	1.82353	1	3	1.82353	2	3	0.647059		SWD	DM	Density	D. suzukii	D. melanogaster	D. suzukii	D. melanogaster	SWD	DM	SWD	DM												Fixed time	PV	SWD	3	2.6147	0.871567	DM	3	1.8824	0.627467		PV-SWD
1	3	3	2	3	1.23529	1	3	3	2	3	3		40	28	3	2.6147	1.8824	2.821	2.038	0.1356	0.2181	A	A														SWD	6	5.4118	0.901967	DM	6	4.4412	0.7402		Source	DF	F	P
1	3	3	2	3	0.647059	1	3	3	2	3	3		40	28	6	5.4118	4.4412	5.083	4.369	0.1332	0.38	B	B														SWD	9	7.4032	0.822578	DM	9	6.6588	0.739867		Model	1	1985.03	< 0.0001
1	3	0.647059	2	3	0.647059	1	3	3	2	3	1.82353		41	30	9	7.4032	6.6588	7.345	6.7	0.424	0.4967	C	C														SWD	12	9.5782	0.798183	DM	12	9.6471	0.803925		Error	4
1	3	3	2	3	3	1	3	3	2	3	3		41	30	12	9.5782	9.6471	9.607	9.031	0.5422	0.4333	D	D														SWD	15	12.0368	0.802453	DM	15	10.7843	0.718953		Y=0.594 +0.754X (R2 =0.9979)
1	3	3	2	3	0.647059	1	3	3	2	3	3		40	30	15	12.0368	10.7843	11.869	11.362	0.6211	0.6577	E	E														SWD	18	14.0477	0.780428	DM	18	13.8039	0.766883
1	3	3	2	3	0	1	3	1.82353	2	3	3		37	30	18	14.0477	13.8039	14.131	13.693	0.7625	0.4675	F	F														SWD	21	13.5608	0.645752	DM	21	14.2203	0.677157		PV-DM
1	3	0.647059	2	3	3	1	3	1.82353	2	3	3		30	30	21	13.5608	14.2203			1.1322	1.0629	F	F														SWD	24	13.2524	0.552183	DM	24	14.902	0.620917		Source	DF	F	P
1	3	3	2	3	3	1	3	3	2	3	1.82353		31	30	24	13.2524	14.902			1.4878	0.8609	F	F														SWD	27	12.6471	0.468411						Model	1	503.195	< 0.0001
1	3	3	2	3	0.647059	1	3	3	2	3	3		20		27	12.6471				1.2298		EF	F																							Error	4
1	3	3	2	3	0.647059	1	3	3	2	3	3																									TD	SWD	3	2.6205	0.8735	DM	3	2.574	0.858		Y= -0.293 +0.777X (R2 =0.9921)
1	3	1.82353	2	3	0.647059	1	3	1.82353	2	3	3		TD																								SWD	6	5.5825	0.930417	DM	6	5.2698	0.8783
1	3	0	2	3	1.82353	1	3	3	2	3	1.82353		n			Mean		Predicted		SE		HSD															SWD	9	7.75	0.861111	DM	9	6.7424	0.749156		TD-SWD
1	3	3	2	3	3	1	3	0.647059	2	3	3		SWD	DM	Density	D. suzukii	D. melanogaster	D. suzukii	D. melanogaster	SWD	DM	SWD	DM														SWD	12	10.5882	0.88235	DM	12	9.9	0.825		Source	DF	F	P
1	3	3	2	3	3	1	3	0.647059	2	3	3		31	29	3	2.6205	2.574	2.882	2.753	0.1266	0.1335	a	A														SWD	15	13.8994	0.926627	DM	15	12.6647	0.844313		Model	1	1876.28	< 0.0001
1	3	3	2	3	3	1	3	3	2	3	3		31	30	6	5.5825	5.2698	5.453	5.075	0.1595	0.1791	b	B														SWD	18	15.8824	0.882356	DM	18	15.1941	0.844117		Error	6
1	3	3	2	3	3	1	6	6	2	3	3		32	29	9	7.75	6.7424	8.024	7.397	0.2474	0.4629	c	B														SWD	21	18.2216	0.867695	DM	21	15.8583	0.755157		Y= 0.311 +0.857 (R2 =0.9968)
1	3	3	2	3	3	1	6	6	2	3	3		31	30	12	10.5882	9.9	10.595	9.719	0.4337	0.4934	d	C														SWD	24	20.4782	0.853258	DM	24	18.8663	0.786096
1	3	3	2	3	3	1	6	3.64706	2	3	1.82353		31	30	15	13.8994	12.6647	13.166	12.041	0.2374	0.4589	e	D														SWD	27	17.4941	0.64793						TD-DM
1	3	3	2	3	0	1	6	4.82353	2	3	3		30	30	18	15.8824	15.1941	15.737	14.363	0.3801	0.606	f	E																							Source	DF	F	P
1	3	0	2	3	3	1	6	2.47059	2	3	0.647059		30	30	21	18.2216	15.8583	18.308	16.685	0.7183	1.0138	g	E												Variable time	TD	SWD	3	1.77647	0.592157						Model	1	587	< 0.0001
1	3	3	2	3	3	1	6	6	2	3	3		31	30	24	20.4782	18.8663	20.879	19.007	1.1118	0.5886	gh	F														SWD	6	2.21875	0.369792						Error	6
1	3	3	2	3	3	1	6	3.64706	2	3	3		25		27	17.4941				0.7919																	SWD	9	3.77162	0.419069						Y= 0.431 +0.774 (R2 =0.9899)
1	3	3	2	3	3	1	6	6	2	3	3																										SWD	12	5.06522	0.422102
1	3	3	2	3	1.82353	1	6	4.82353	2	3	1.82353																										SWD	15	5.84762	0.389841
1	3	1.82353	2	3	0.647059	1	6	6	2	3	3
1	3	3	2	3	0.647059	1	6	6	2	3	3																									PV	SWD	3	1.54048	0.513493
1	3	3	2	3	1.82353	1	6	6	2	3	2.41176																										SWD	6	3.08696	0.514493
1	3	1.82353	2	6	6	1	6	4.82353	2	3	1.82353																										SWD	9	4.62143	0.513492
1	3	3	2	6	2.47059	1	6	6	2	6	2.47059																										SWD	12	5.06	0.421667
1	6	6	2	6	1.29412	1	6	6	2	6	4.82353																										SWD	15	5.86538	0.391025
1	6	4.82353	2	6	6	1	6	4.82353	2	6	6
1	6	6	2	6	4.82353	1	9	6.64706	2	6	6																								Selective	TD	SWD	3	2.4777	0.8259
1	6	6	2	6	0	1	9	6.64706	2	6	6																										SWD	6	4.4019	0.73365
1	6	6	2	6	6	1	9	9	2	6	6																										SWD	9	6.9887	0.776522
1	6	6	2	6	4.82353	1	9	6.64706	2	6	3.64706																										SWD	12	9.3847	0.782058
1	6	4.82353	2	6	2.47059	1	9	6.64706	2	6	4.82353																										SWD	15	11.7967	0.786447
1	6	6	2	6	4.82353	1	9	9	2	6	4.82353
1	6	3.64706	2	6	4.82353	1	9	6.64706	2	6	6																									PV	SWD	3	1.04947	0.349823
1	6	6	2	6	4.82353	1	9	7.82353	2	6	4.82353																										SWD	6	2.1454	0.357567
1	6	6	2	6	6	1	9	5.47059	2	6	6																										SWD	9	3.7095	0.412167
1	6	3.64706	2	6	3.64706	1	9	6.64706	2	6	6																										SWD	12	5.8544	0.487867
1	6	6	2	6	6	1	9	7.82353	2	6	4.82353																										SWD	15	6.3973	0.426487
1	6	6	2	6	6	1	9	6.64706	2	6	6
1	6	4.82353	2	6	6	1	9	6.64706	2	6	4.82353
1	6	6	2	6	6	1	9	7.82353	2	6	3.64706
1	6	6	2	6	0.117647	1	9	3.11765	2	6	6
1	6	3.64706	2	6	6	1	9	9	2	6	6
1	6	4.82353	2	6	6	1	9	6.64706	2	6	4.82353
1	6	3.64706	2	6	6	1	12	10.8235	2	6	6
1	6	6	2	6	2.47059	1	12	7.29412	2	6	6
1	6	4.82353	2	6	1.29412	1	12	12	2	6	4.82353
1	6	4.82353	2	6	6	1	12	8.47059	2	6	4.82353
1	6	4.82353	2	6	2.47059	1	12	12	2	6	6
1	6	6	2	6	6	1	12	10.8235	2	6	6
1	6	6	2	6	6	1	12	10.8235	2	6	6
1	6	3.64706	2	9	5.47059	1	12	9.64706	2	6	6
1	6	6	2	9	9	1	12	8.47059	2	6	3.64706
1	6	6	2	9	9	1	12	8.47059	2	9	0
1	6	4.82353	2	9	9	1	12	9.64706	2	9	5.47059
1	9	3.11765	2	9	9	1	12	12	2	9	9
1	9	9	2	9	6.35294	1	12	9.64706	2	9	6.64706
1	9	7.82353	2	9	0	1	12	9.64706	2	9	1.94118
1	9	7.82353	2	9	9	1	12	9.64706	2	9	9
1	9	9	2	9	6.64706	1	12	12	2	9	9
1	9	0.764706	2	9	7.82353	1	15	13.8235	2	9	9
1	9	9	2	9	5.47059	1	15	11.4706	2	9	6.64706
1	9	3.11765	2	9	3.11765	1	15	12.6471	2	9	3.11765
1	9	1.94118	2	9	5.47059	1	15	13.8235	2	9	5.47059
1	9	0.764706	2	9	7.82353	1	15	15	2	9	9
1	9	9	2	9	9	1	15	15	2	9	7.82353
1	9	9	2	9	6.64706	1	15	12.6471	2	9	7.82353
1	9	9	2	9	9	1	15	15	2	9	9
1	9	3.11765	2	9	9	1	15	11.4706	2	9	4.29412
1	9	9	2	9	6.64706	1	15	12.6471	2	9	7.82353
1	9	9	2	9	6.64706	1	15	12.6471	2	9	9
1	9	9	2	9	9	1	15	15	2	9	6.64706
1	9	9	2	9	9	1	15	15	2	9	9
1	9	9	2	9	9	1	15	15	2	9	9
1	9	6.64706	2	9	5.47059	1	15	13.8235	2	9	9
1	9	6.64706	2	9	6.64706	1	15	10.2941	2	9	6.64706
1	9	9	2	9	7.23529	1	18	14.4706	2	9	7.82353
1	9	7.82353	2	9	6.64706	1	18	13.2941	2	9	9
1	9	0	2	9	6.64706	1	18	10.9412	2	9	4.29412
1	9	9	2	9	0	1	18	15.6471	2	9	3.11765
1	9	9	2	9	0	1	18	14.4706	2	9	5.47059
1	9	9	2	12	12	1	18	16.8235	2	9	5.47059
1	9	9	2	12	12	1	18	18	2	12	7.82353
1	9	9	2	12	8.47059	1	18	18	2	12	12
1	9	7.82353	2	12	9.64706	1	18	18	2	12	12
1	9	9	2	12	12	1	18	16.8235	2	12	12
1	12	10.8235	2	12	10.8235	1	18	13.2941	2	12	3.76471
1	12	12	2	12	7.29412	1	18	13.2941	2	12	1.41176
1	12	10.8235	2	12	9.64706	1	18	16.8235	2	12	10.8235
1	12	7.29412	2	12	10.8235	1	18	14.4706	2	12	8.47059
1	12	1.41176	2	12	8.47059	1	18	10.9412	2	12	9.64706
1	12	12	2	12	7.29412	2	3	3	2	12	12
1	12	9.64706	2	12	9.64706	2	3	3	2	12	7.29412
1	12	12	2	12	9.64706	2	3	3	2	12	12
1	12	12	2	12	12	2	3	1.82353	2	12	12
1	12	10.8235	2	12	8.47059	2	3	3	2	12	6.11765
1	12	12	2	12	6.11765	2	3	3	2	12	10.8235
1	12	7.29412	2	12	2.58824	2	3	1.82353	2	12	12
1	12	6.11765	2	12	10.8235	2	3	3	2	12	10.8235
1	12	12	2	12	4.94118	2	3	3	2	12	9.64706
1	12	7.29412	2	12	9.64706	2	3	3	2	12	9.64706
1	12	4.94118	2	12	12	2	3	3	2	12	12
1	12	1.41176	2	12	10.8235	2	3	3	2	12	12
1	12	8.47059	2	12	10.8235	2	3	3	2	12	12
1	12	8.47059	2	12	10.8235	2	3	3	2	12	12
1	12	10.8235	2	12	12	2	3	3	2	12	10.8235
1	12	10.8235	2	12	10.8235	2	6	6	2	12	10.8235
1	12	0	2	12	10.8235	2	6	6	2	12	10.8235
1	12	10.8235	2	12	10.8235	2	6	6	2	12	9.64706
1	12	10.8235	2	12	6.11765	2	6	6	2	12	8.47059
1	12	12	2	12	12	2	6	6	2	12	12
1	12	12	2	15	11.4706	2	6	6	2	12	6.11765
1	12	9.64706	2	15	10.2941	2	6	6	2	15	10.8235
1	12	12	2	15	12.6471	2	6	6	2	15	13.8235
1	12	12	2	15	15	2	6	6	2	15	11.4706
1	12	0	2	15	0	2	6	6	2	15	9.11765
1	12	9.64706	2	15	10.2941	2	6	6	2	15	13.8235
1	15	13.8235	2	15	12.6471	2	6	6	2	15	12.6471
1	15	11.4706	2	15	10.2941	2	6	6	2	15	13.8235
1	15	2.05882	2	15	9.11765	2	6	6	2	15	15
1	15	12.6471	2	15	10.2941	2	6	6	2	15	12.6471
1	15	9.11765	2	15	13.8235	2	9	7.82353	2	15	13.8235
1	15	13.8235	2	15	12.6471	2	9	9	2	15	12.6471
1	15	12.6471	2	15	11.4706	2	9	9	2	15	13.8235
1	15	13.8235	2	15	11.4706	2	9	7.82353	2	15	12.6471
1	15	10.2941	2	15	11.4706	2	9	9	2	15	12.6471
1	15	15	2	15	15	2	9	9	2	15	12.6471
1	15	15	2	15	12.6471	2	9	9	2	15	6.76471
1	15	15	2	15	11.4706	2	9	9	2	15	15
1	15	15	2	15	12.6471	2	9	6.64706	2	15	13.8235
1	15	0.882353	2	15	11.4706	2	9	9	2	15	12.6471
1	15	15	2	15	15	2	9	9	2	15	15
1	15	13.8235	2	15	13.8235	2	9	7.82353	2	15	12.6471
1	15	13.8235	2	15	12.6471	2	9	9	2	15	9.11765
1	15	15	2	15	5.58824	2	9	9	2	15	11.4706
1	15	13.8235	2	15	11.4706	2	9	9	2	15	15
1	15	13.8235	2	15	9.11765	2	12	12	2	15	13.8235
1	15	0	2	15	9.11765	2	12	0	2	15	15
1	15	13.8235	2	15	7.94118	2	12	12	2	15	13.8235
1	15	15	2	15	0	2	12	12	2	15	15
1	15	9.11765	2	15	12.6471	2	12	12	2	15	15
1	15	13.8235	2	18	18	2	12	12	2	15	4.41176
1	15	12.6471	2	18	13.2941	2	12	12	2	18	15
1	15	9.11765	2	18	13.2941	2	12	12	2	18	16.8235
1	15	9.11765	2	18	18	2	12	12	2	18	18
1	15	15	2	18	14.4706	2	12	12	2	18	14.4706
1	15	4.41176	2	18	13.2941	2	12	12	2	18	16.8235
1	18	13.2941	2	18	18	2	12	12	2	18	15.6471
1	18	0	2	18	13.2941	2	12	12	2	18	16.8235
1	18	15.6471	2	18	13.2941	2	12	12	2	18	16.8235
1	18	15.6471	2	18	13.2941	2	12	10.8235	2	18	18
1	18	10.9412	2	18	18	2	15	12.6471	2	18	15.6471
1	18	18	2	18	9.76471	2	15	15	2	18	14.4706
1	18	14.4706	2	18	16.8235	2	15	15	2	18	18
1	18	14.4706	2	18	12.1176	2	15	15	2	18	16.8235
1	18	9.76471	2	18	8.58824	2	15	15	2	18	16.8235
1	18	14.4706	2	18	12.1176	2	15	13.8235	2	18	13.2941
1	18	18	2	18	16.8235	2	15	13.8235	2	18	15.6471
1	18	18	2	18	14.4706	2	15	15	2	18	15.6471
1	18	16.8235	2	18	15.6471	2	15	13.8235	2	18	14.4706
1	18	18	2	18	12.1176	2	15	13.8235	2	18	14.4706
1	18	18	2	18	12.1176	2	15	15	2	18	16.8235
1	18	13.2941	2	18	14.4706	2	15	15	2	18	18
1	18	14.4706	2	18	13.2941	2	15	15	2	18	18
1	18	5.05882	2	18	14.4706	2	15	12.6471	2	18	10.9412
1	18	18	2	18	15.6471	2	15	15	2	18	16.8235
1	18	13.2941	2	18	9.76471	2	18	18	2	18	10.9412
1	18	13.2941	2	18	14.4706	2	18	18	2	18	18
1	18	15.6471	2	18	9.76471	2	18	18	2	18	1.52941
1	18	16.8235	2	18	12.1176	2	18	16.8235	2	18	16.8235
1	18	9.76471	2	18	13.2941	2	18	15.6471	2	18	12.1176
1	18	14.4706	2	21	19.8235	2	18	16.8235	2	18	12.1176
1	18	2.70588	2	21	13.9412	2	18	13.2941	2	21	8.58824
1	18	15.6471	2	21	11.5882	2	18	16.8235	2	21	16.2941
2	3	3	2	21	17.4706	2	18	15.6471	2	21	16.2941
2	3	1.82353	2	21	17.4706	2	18	18	2	21	16.2941
2	3	3	2	21	15.1176	2	18	16.8235	2	21	17.4706
2	3	3	2	21	19.8235	2	18	16.8235	2	21	8.05882
2	3	3	2	21	19.8235	2	18	16.8235	2	21	19.877
2	3	3	2	21	21	2	18	18	2	21	21
2	3	3	2	21	15.1176	2	18	15.6471	2	21	21
2	3	3	2	21	12.7647	2	21	15.1176	2	21	17.4706
2	3	3	2	21	15.1176	2	21	21	2	21	18.754
2	3	3	2	21	17.4706	2	21	15.1176	2	21	21
2	6	4.82353	2	21	13.9412	2	21	21	2	21	21
2	6	6	2	21	15.1176	2	21	17.4706	2	21	19.8235
2	6	6	2	21	16.2941	2	21	21	2	21	16.2941
2	6	6	2	21	16.2941	2	21	21	2	21	17.4706
2	6	6	2	21	21	2	21	19.8235	2	21	18.6471
2	6	6	2	21	6.88235	2	21	19.8235	2	21	0
2	6	4.82353	2	21	17.4706	2	21	18.6471	2	21	0
2	6	6	2	21	13.9412	2	21	17.4706	2	21	21
2	6	6	2	21	18.6471	2	21	19.8235	2	21	19.8235
2	6	6	2	21	0	2	21	21	2	21	18.6471
2	9	9	2	21	18.6471	2	21	19.8235	2	21	10.4118
2	9	6.64706	2	21	15.1176	2	21	19.8235	2	21	16.2941
2	9	9	2	21	13.9412	2	21	19.8235	2	21	17.4706
2	9	7.82353	2	21	0	2	21	19.8235	2	21	18.6471
2	9	9	2	21	15.1176	2	21	19.8235	2	21	11.5882
2	9	9	2	21	6.88235	2	21	18.6471	2	21	13.9412
2	9	9	2	21	0.786096	2	21	17.4706	2	21	15.1176
2	9	6.64706	2	24	19.2941	2	21	0	2	21	17.4706
2	9	9	2	24	14.5882	2	21	16.2941	2	24	16.9412
2	9	9	2	24	14.5882	2	21	13.9412	2	24	19.2941
2	12	10.8235	2	24	18.1176	2	21	18.6471	2	24	19.2941
2	12	12	2	24	19.2941	2	21	17.4706	2	24	21.6471
2	12	12	2	24	2.82353	2	21	21	2	24	21.6471
2	12	12	2	24	16.9412	2	21	19.8235	2	24	19.2941
2	12	12	2	24	18.1176	2	21	19.8235	2	24	21.6471
2	12	12	2	24	16.9412	2	21	18.6471	2	24	22.8235
2	12	9.64706	2	24	15.7647	2	21	17.4706	2	24	18.1176
2	12	12	2	24	24	2	24	8.70588	2	24	19.2941
2	12	12	2	24	16.9412	2	24	24	2	24	16.9412
2	12	10.8235	2	24	18.1176	2	24	24	2	24	16.9412
2	15	13.8235	2	24	9.88235	2	24	22.8235	2	24	20.4706
2	15	13.8235	2	24	20.4706	2	24	21.6471	2	24	20.4706
2	15	13.8235	2	24	14.5882	2	24	24	2	24	19.2941
2	15	13.8235	2	24	11.0588	2	24	24	2	24	22.8235
2	15	11.4706	2	24	18.1176	2	24	24	2	24	19.2941
2	15	13.8235	2	24	12.2353	2	24	22.8235	2	24	21.6471
2	15	12.6471	2	24	19.2941	2	24	24	2	24	18.1176
2	15	15	2	24	15.7647	2	24	22.8235	2	24	9.88235
2	15	10.2941	2	24	11.0588	2	24	19.2941	2	24	24
2	15	15	2	24	11.0588	2	24	21.6471	2	24	19.2941
2	18	18	2	24	19.2941	2	24	22.8235	2	24	16.9412
2	18	10.9412	2	24	18.1176	2	24	24	2	24	18.1176
2	18	3.88235	2	24	12.2353	2	24	19.2941	2	24	22.8235
2	18	18	2	24	12.2353	2	24	24	2	24	16.9412
2	18	18	2	24	4	2	24	0	2	24	11.1658
2	18	16.8235	2	24	12.2353	2	24	20.4706	2	24	18.1176
2	18	16.8235	2	24	9.88235	2	24	20.4706	2	24	19.2941
2	18	16.8235				2	24	24	2	24	13.4118
2	18	18				2	24	22.8235
2	18	14.4706				2	24	22.8235
2	21	21				2	24	21.6471
2	21	19.8235				2	24	0
2	21	12.7647				2	24	19.2941
2	21	16.2941				2	24	22.8235
2	21	19.8235				2	24	20.4706
2	21	21				2	24	20.4706
2	21	15.1176				2	24	21.6471
2	21	15.1176				2	24	24
2	21	15.1176				3	27	12.8824
2	21	17.4706				3	27	23.4706
2	21	21				3	27	18.7647
2	21	18.6471				3	27	19.9412
2	21	18.6471				3	27	22.2941
2	21	18.6471				3	27	16.4118
2	21	16.2941				3	27	12.8824
2	21	3.35294				3	27	12.8824
2	21	9.23529				3	27	21.1176
2	21	9.23529				3	27	17.5882
2	21	5.70588				3	27	17.5882
2	21	18.6471				3	27	19.9412
2	21	15.1176				3	27	15.2353
2	21	0				3	27	16.4118
2	21	0				3	27	17.5882
2	21	10.4118				3	27	12.8824
2	21	17.4706				3	27	19.9412
2	21	8.05882				3	27	12.8824
2	21	16.2941				3	27	19.9412
2	21	5.70588				3	27	9.35294
2	21	12.7647				3	27	19.9412
2	21	8.05882				3	27	12.8824
2	24	24				3	27	17.5882
2	24	20.4706				3	27	23.4706
2	24	21.6471				3	27	23.4706
2	24	22.8235
2	24	21.6471
2	24	22.8235
2	24	24
2	24	19.2941
2	24	13.4118
2	24	14.5882
2	24	19.2941
2	24	21.6471
2	24	16.9412
2	24	18.1176
2	24	0
2	24	13.4118
2	24	0.470588
2	24	6.35294
2	24	12.2353
2	24	13.4118
2	24	20.4706
2	24	0.470588
2	24	4
2	24	7.52941
2	24	18.1176
2	24	1.64706
2	24	0
2	24	7.52941
2	24	11.0588
2	24	0
2	24	13.4118
3	27	18.7647
3	27	10.5294
3	27	11.7059
3	27	25.8235
3	27	5.82353
3	27	23.4706
3	27	14.0588
3	27	14.0588
3	27	12.8824
3	27	12.8824
3	27	14.0588
3	27	11.7059
3	27	15.2353
3	27	11.7059
3	27	7
3	27	12.8824
3	27	12.8824
3	27	7
3	27	3.47059
3	27	7
																																																SWD	TD
																																																SWD	TD
																																																SWD	TD
																																																SWD	TD
																																																SWD	TD
																																																SWD	TD
																																																SWD	TD
																																																SWD	TD
																																																SWD	TD
																																																SWD	TD
																																																SWD	TD
																																																SWD	TD
																																																SWD	TD
																																																SWD	TD
																																																SWD	TD
																																																SWD	TD
																																																SWD	TD
																																																SWD	TD
																																																SWD	TD
																																																SWD	TD
																																																SWD	PV
																																																SWD	PV
																																																SWD	PV
																																																SWD	PV
																																																SWD	PV
																																																SWD	PV
																																																SWD	PV
																																																SWD	PV
																																																SWD	PV
																																																SWD	PV
																																																SWD	PV
																																																SWD	PV
																																																SWD	PV
																																																SWD	PV
																																																SWD	PV
																																																SWD	PV
																																																SWD	PV
																																																SWD	PV
																																																SWD	PV
																																																SWD	PV
																																																SWD	PV
																																																SWD	PV
																																																SWD	PV
																																																SWD	PV
																																																SWD	PV
[truncated: 2 more columns]

## Sheet: Fig.2
Fixed time and host density functional respone: retained mature eggs by female wasps following the test
PV					TD					Fig. 2
Test/ rep.	Host	Host density	Residual eggs		Test/ rep.	Host	Host density	Residual eggs		n	n		Mean		SE
1	SWD	3	3		1	SWD	3	52		PV	TD	Host desnity	P. vindemiae	T. drosophilae	PV	TD
1	SWD	3	11		1	SWD	3	2		40	31	3	11.275	37.6774	1.2409	3.6487
1	SWD	3	11		1	SWD	3	21		39	29	6	6.4615	36.069	1.0213	3.1329
1	SWD	3	7		1	SWD	3	41		41	32	9	5.3171	31.7813	0.9547	3.4074
1	SWD	3	3		1	SWD	3	4		40	31	12	5.675	33.4516	0.9305	3.3805
1	SWD	3	23		1	SWD	3	4		38	31	15	6.2632	30.4839	0.8523	3.2142
1	SWD	3	15		1	SWD	3	45		36	30	18	5.6111	28.2333	0.8731	2.8376
1	SWD	3	11		1	SWD	3	22		26	30	21	2.3077	20.0667	0.6121	2.9892
1	SWD	3	16		1	SWD	3	31		27	31	24	1.8519	25.1935	0.5937	3.1956
1	SWD	3	15		1	SWD	3	66
1	SWD	3	11		1	SWD	3	44
1	SWD	3	18		1	SWD	3	66
1	SWD	3	14		1	SWD	3	13
1	SWD	3	1		1	SWD	3	22
1	SWD	3	20		1	SWD	3	32
1	SWD	3	24		1	SWD	3	33
1	SWD	3	11		2	SWD	3	55
1	SWD	3	15		2	SWD	3	41
1	SWD	3	9		2	SWD	3	64
1	SWD	3	23		2	SWD	3	66		TD
1	SWD	3	23		2	SWD	3	48		Source	DF	F	P
1	SWD	3	7		2	SWD	3	62		Model	1	29.3506	0.0016
1	SWD	3	18		2	SWD	3	8		Error	6
1	SWD	3	15		2	SWD	3	24
1	SWD	3	0		2	SWD	3	13
1	SWD	3	13		2	SWD	3	32
1	SWD	3	14		2	SWD	3	48
1	SWD	3	16		2	SWD	3	45
1	SWD	3	0		2	SWD	3	43
1	SWD	3	18		2	SWD	3	62
2	SWD	3	0		2	SWD	3	59
2	SWD	3	4		1	SWD	6	21
2	SWD	3	0		1	SWD	6	5
2	SWD	3	0		1	SWD	6	35
2	SWD	3	0		1	SWD	6	33
2	SWD	3	1		1	SWD	6	36
2	SWD	3	3		1	SWD	6	22
2	SWD	3	22		1	SWD	6	25
2	SWD	3	21		1	SWD	6	29
2	SWD	3	15		1	SWD	6	33
1	SWD	6	8		1	SWD	6	51
1	SWD	6	0		1	SWD	6	11
1	SWD	6	9		1	SWD	6	40
1	SWD	6	17		1	SWD	6	24
1	SWD	6	11		1	SWD	6	75
1	SWD	6	13		1	SWD	6	16
1	SWD	6	0		2	SWD	6	10
1	SWD	6	3		2	SWD	6	68
1	SWD	6	0		2	SWD	6	51
1	SWD	6	2		2	SWD	6	39
1	SWD	6	2		2	SWD	6	21
1	SWD	6	7		2	SWD	6	43
1	SWD	6	18		2	SWD	6	29
1	SWD	6	0		2	SWD	6	38
1	SWD	6	9		2	SWD	6	42
1	SWD	6	4		2	SWD	6	49
1	SWD	6	0		2	SWD	6	50
1	SWD	6	0		2	SWD	6	62
1	SWD	6	2		2	SWD	6	45
1	SWD	6	21		2	SWD	6	43
1	SWD	6	15		1	SWD	9	28
1	SWD	6	4		1	SWD	9	6
1	SWD	6	13		1	SWD	9	27
1	SWD	6	17		1	SWD	9	4
1	SWD	6	17		1	SWD	9	18
1	SWD	6	15		1	SWD	9	29
1	SWD	6	2		1	SWD	9	3
1	SWD	6	5		1	SWD	9	25
1	SWD	6	0		1	SWD	9	18
2	SWD	6	12		1	SWD	9	25
2	SWD	6	6		1	SWD	9	6
2	SWD	6	3		1	SWD	9	20
2	SWD	6	0		1	SWD	9	43
2	SWD	6	0		1	SWD	9	20
2	SWD	6	0		1	SWD	9	54
2	SWD	6	7		1	SWD	9	42
2	SWD	6	2		1	SWD	9	47
2	SWD	6	5		2	SWD	9	19
2	SWD	6	3		2	SWD	9	14
1	SWD	9	0		2	SWD	9	52
1	SWD	9	0		2	SWD	9	48
1	SWD	9	0		2	SWD	9	12
1	SWD	9	2		2	SWD	9	29
1	SWD	9	4		2	SWD	9	50
1	SWD	9	13		2	SWD	9	18
1	SWD	9	0		2	SWD	9	48
1	SWD	9	8		2	SWD	9	28
1	SWD	9	0		2	SWD	9	50
1	SWD	9	17		2	SWD	9	30
1	SWD	9	7		2	SWD	9	80
1	SWD	9	0		2	SWD	9	61
1	SWD	9	7		2	SWD	9	63
1	SWD	9	5		1	SWD	12	50
1	SWD	9	2		1	SWD	12	61
1	SWD	9	14		1	SWD	12	24
1	SWD	9	6		1	SWD	12	57
1	SWD	9	0		1	SWD	12	22
1	SWD	9	10		1	SWD	12	46
1	SWD	9	17		1	SWD	12	57
1	SWD	9	22		1	SWD	12	14
1	SWD	9	6		1	SWD	12	6
1	SWD	9	7		1	SWD	12	53
1	SWD	9	9		1	SWD	12	39
1	SWD	9	4		1	SWD	12	3
1	SWD	9	0		1	SWD	12	2
1	SWD	9	23		1	SWD	12	10
1	SWD	9	0		1	SWD	12	37
1	SWD	9	0		1	SWD	12	6
1	SWD	9	0		2	SWD	12	49
1	SWD	9	4		2	SWD	12	41
2	SWD	9	4		2	SWD	12	59
2	SWD	9	6		2	SWD	12	19
2	SWD	9	0		2	SWD	12	56
2	SWD	9	1		2	SWD	12	37
2	SWD	9	1		2	SWD	12	55
2	SWD	9	7		2	SWD	12	51
2	SWD	9	3		2	SWD	12	30
2	SWD	9	0		2	SWD	12	22
2	SWD	9	5		2	SWD	12	36
2	SWD	9	4		2	SWD	12	19
1	SWD	12	5		2	SWD	12	14
1	SWD	12	1		2	SWD	12	23
1	SWD	12	8		2	SWD	12	39
1	SWD	12	0		1	SWD	15	21
1	SWD	12	0		1	SWD	15	1
1	SWD	12	14		1	SWD	15	53
1	SWD	12	0		1	SWD	15	31
1	SWD	12	9		1	SWD	15	39
1	SWD	12	0		1	SWD	15	77
1	SWD	12	12		1	SWD	15	52
1	SWD	12	1		1	SWD	15	19
1	SWD	12	7		1	SWD	15	29
1	SWD	12	8		1	SWD	15	4
1	SWD	12	8		1	SWD	15	48
1	SWD	12	0		1	SWD	15	15
1	SWD	12	1		1	SWD	15	3
1	SWD	12	0		1	SWD	15	60
1	SWD	12	7		1	SWD	15	12
1	SWD	12	24		1	SWD	15	23
1	SWD	12	12		2	SWD	15	15
1	SWD	12	7		2	SWD	15	41
1	SWD	12	6		2	SWD	15	20
1	SWD	12	0		2	SWD	15	27
1	SWD	12	0		2	SWD	15	46
1	SWD	12	0		2	SWD	15	33
1	SWD	12	0		2	SWD	15	35
1	SWD	12	2		2	SWD	15	34
1	SWD	12	15		2	SWD	15	18
1	SWD	12	19		2	SWD	15	8
1	SWD	12	3		2	SWD	15	28
1	SWD	12	8		2	SWD	15	51
2	SWD	12	1		2	SWD	15	41
2	SWD	12	0		2	SWD	15	24
2	SWD	12	14		2	SWD	15	37
2	SWD	12	7		1	SWD	18	62
2	SWD	12	3		1	SWD	18	34
2	SWD	12	6		1	SWD	18	11
2	SWD	12	4		1	SWD	18	7
2	SWD	12	5		1	SWD	18	31
2	SWD	12	10		1	SWD	18	23
1	SWD	15	5		1	SWD	18	6
1	SWD	15	0		1	SWD	18	10
1	SWD	15	4		1	SWD	18	42
1	SWD	15	12		1	SWD	18	7
1	SWD	15	12		1	SWD	18	35
1	SWD	15	16		1	SWD	18	21
1	SWD	15	0		1	SWD	18	21
1	SWD	15	15		1	SWD	18	33
1	SWD	15	7		1	SWD	18	54
1	SWD	15	12		2	SWD	18	30
1	SWD	15	0		2	SWD	18	4
1	SWD	15	0		2	SWD	18	25
1	SWD	15	12		2	SWD	18	28
1	SWD	15	6		2	SWD	18	43
1	SWD	15	13		2	SWD	18	40
1	SWD	15	10		2	SWD	18	20
1	SWD	15	1		2	SWD	18	21
1	SWD	15	8		2	SWD	18	13
1	SWD	15	14		2	SWD	18	33
1	SWD	15	1		2	SWD	18	30
1	SWD	15	0		2	SWD	18	28
1	SWD	15	0		2	SWD	18	32
1	SWD	15	10		2	SWD	18	39
1	SWD	15	0		2	SWD	18	64
1	SWD	15	7		2	SWD	21	44
1	SWD	15	4		2	SWD	21	24
1	SWD	15	0		2	SWD	21	16
1	SWD	15	3		2	SWD	21	7
2	SWD	15	12		2	SWD	21	0
2	SWD	15	0		2	SWD	21	15
2	SWD	15	1		2	SWD	21	43
2	SWD	15	8		2	SWD	21	25
2	SWD	15	9		2	SWD	21	5
2	SWD	15	0		2	SWD	21	19
2	SWD	15	11		2	SWD	21	60
2	SWD	15	10		2	SWD	21	50
2	SWD	15	7		2	SWD	21	22
2	SWD	15	8		2	SWD	21	45
1	SWD	18	0		2	SWD	21	26
1	SWD	18	2		2	SWD	21	2
1	SWD	18	15		2	SWD	21	5
1	SWD	18	5		2	SWD	21	12
1	SWD	18	7		2	SWD	21	38
1	SWD	18	16		2	SWD	21	0
1	SWD	18	9		2	SWD	21	10
1	SWD	18	8		2	SWD	21	27
1	SWD	18	0		2	SWD	21	1
1	SWD	18	6		2	SWD	21	28
1	SWD	18	2		2	SWD	21	10
1	SWD	18	0		2	SWD	21	26
1	SWD	18	10		2	SWD	21	14
1	SWD	18	13		2	SWD	21	8
1	SWD	18	3		2	SWD	21	20
1	SWD	18	12		2	SWD	21	0
1	SWD	18	0		2	SWD	24	0
1	SWD	18	2		2	SWD	24	53
1	SWD	18	1		2	SWD	24	34
1	SWD	18	15		2	SWD	24	38
1	SWD	18	12		2	SWD	24	11
1	SWD	18	4		2	SWD	24	9
1	SWD	18	0		2	SWD	24	11
1	SWD	18	18		2	SWD	24	26
1	SWD	18	2		2	SWD	24	42
1	SWD	18	6		2	SWD	24	75
1	SWD	18	1		2	SWD	24	6
2	SWD	18	5		2	SWD	24	27
2	SWD	18	0		2	SWD	24	16
2	SWD	18	0		2	SWD	24	19
2	SWD	18	2		2	SWD	24	24
2	SWD	18	3		2	SWD	24	47
2	SWD	18	5		2	SWD	24	36
2	SWD	18	5		2	SWD	24	55
2	SWD	18	6		2	SWD	24	4
2	SWD	18	7		2	SWD	24	9
2	SWD	21	0		2	SWD	24	26
2	SWD	21	8		2	SWD	24	30
2	SWD	21	8		2	SWD	24	8
2	SWD	21	0		2	SWD	24	37
2	SWD	21	5		2	SWD	24	28
2	SWD	21	4		2	SWD	24	43
2	SWD	21	0		2	SWD	24	26
2	SWD	21	1		2	SWD	24	9
2	SWD	21	5		2	SWD	24	16
2	SWD	21	0		2	SWD	24	10
2	SWD	21	1		2	SWD	24	6
2	SWD	21	0
2	SWD	21	4
2	SWD	21	0
2	SWD	21	0
2	SWD	21	0
2	SWD	21	2
2	SWD	21	0
2	SWD	21	0
2	SWD	21	0
2	SWD	21	0
2	SWD	21	2
2	SWD	21	4
2	SWD	21	0
2	SWD	21	11
2	SWD	21	5
2	SWD	24	10
2	SWD	24	5
2	SWD	24	5
2	SWD	24	0
2	SWD	24	1
2	SWD	24	0
2	SWD	24	1
2	SWD	24	1
2	SWD	24	9
2	SWD	24	0
2	SWD	24	0
2	SWD	24	0
2	SWD	24	0
2	SWD	24	0
2	SWD	24	0
2	SWD	24	0
2	SWD	24	0
2	SWD	24	0
2	SWD	24	1
2	SWD	24	0
2	SWD	24	0
2	SWD	24	0
2	SWD	24	6
2	SWD	24	0
2	SWD	24	1
2	SWD	24	2
2	SWD	24	8

## Sheet: Fig.3 
Tests with fixed host density (24 host pupae) but three different exposure times
Tested with SWD only
PV					TD					No. of hosts attacked								Fig 3.
Exposure time (day)	Hosts attacked	Exposure time (day)	Residual eggs		Exposure time (day)	Hosts attacked	Exposure time (day)	Residual eggs		PV	TD
0.5D	8.70588	1D	9		0.5D	15.7647	1D	27		n	n	Day	P. vindemiae	T. drosophilae	SE	SE
0.5D	9.88235	1D	0		0.5D	0	1D	8		25	25	0.5 d	7.5012	8.0188	1.1575	1.1361
0.5D	1.64706	1D	0		0.5D	0	1D	43		27	31	1 d	13.2524	20.4782	1.4878	1.1118
0.5D	12.2353	1D	6		0.5D	4	1D	26		25	25	2 d	23.3882	22.9647	0.3047	0.3801
0.5D	9.88235	1D	0		0.5D	16.9412	1D	9
0.5D	2.82353	1D	1		0.5D	8.70588	1D	16
0.5D	7.52941	1D	2		0.5D	15.7647	1D	10
0.5D	0	1D	8		0.5D	20.4706	1D	6		Residual eggs
0.5D	6.35294	1D	5		0.5D	13.4118	1D	53		PV	TD
0.5D	5.17647	1D	5		0.5D	6.35294	1D	34		n	n	Day	P. vindemiae	T. drosophilae	SE	SE
0.5D	2.82353	1D	0		0.5D	1.64706	1D	38		27	31	1 d	1.8519	25.1935	0.5937	3.1956
0.5D	21.6471	1D	1		0.5D	6.35294	1D	11		25	25	2 d	17.32	26.08	1.0673	2.6614
0.5D	15.7647	1D	0		0.5D	13.4118	1D	9
0.5D	9.88235	1D	1		0.5D	9.88235	1D	11
0.5D	13.4118	1D	1		0.5D	4	1D	26
0.5D	1.64706	1D	0		0.5D	0	1D	42
0.5D	2.82353	1D	0		0.5D	5.17647	1D	75
0.5D	11.0588	1D	0		0.5D	6.35294	1D	6
0.5D	12.2353	1D	0		0.5D	9.88235	1D	16
0.5D	6.35294	1D	0		0.5D	9.88235	1D	19
0.5D	13.4118	1D	0		0.5D	9.88235	1D	24
0.5D	12.2353	1D	0		0.5D	7.52941	1D	47
0.5D	0	1D	0		0.5D	7.52941	1D	36
0.5D	0	1D	0		0.5D	7.52941	1D	55
0.5D	0	1D	1		0.5D	0	1D	4
1D	24	1D	0		1D	8.70588	1D	9
1D	20.4706	2D	21		1D	24	1D	26
1D	21.6471	2D	21		1D	24	1D	30
1D	22.8235	2D	24		1D	22.8235	1D	37
1D	21.6471	2D	16		1D	21.6471	1D	28
1D	22.8235	2D	24		1D	24	2D	2
1D	24	2D	20		1D	24	2D	23
1D	19.2941	2D	16		1D	24	2D	17
1D	13.4118	2D	15		1D	22.8235	2D	15
1D	14.5882	2D	15		1D	24	2D	1
1D	19.2941	2D	19		1D	22.8235	2D	19
1D	21.6471	2D	8		1D	19.2941	2D	18
1D	16.9412	2D	15		1D	21.6471	2D	39
1D	18.1176	2D	23		1D	22.8235	2D	18
1D	0	2D	17		1D	24	2D	27
1D	13.4118	2D	14		1D	19.2941	2D	31
1D	0.470588	2D	23		1D	24	2D	38
1D	6.35294	2D	8		1D	0	2D	47
1D	12.2353	2D	16		1D	20.4706	2D	52
1D	13.4118	2D	24		1D	20.4706	2D	25
1D	20.4706	2D	18		1D	24	2D	30
1D	0.470588	2D	10		1D	22.8235	2D	17
1D	4	2D	27		1D	22.8235	2D	26
1D	7.52941	2D	15		1D	21.6471	2D	39
1D	18.1176	2D	8		1D	0	2D	21
1D	1.64706	2D	16		1D	19.2941	2D	30
1D	0				1D	22.8235	2D	23
1D	7.52941				1D	20.4706	2D	52
1D	11.0588				1D	20.4706	2D	30
1D	0				1D	21.6471	2D	12
1D	13.4118				1D	24
2D	22.8235				2D	24
2D	24				2D	22.8235
2D	16.9412				2D	24
2D	24				2D	22.8235
2D	24				2D	19.2941
2D	24				2D	24
2D	24				2D	24
2D	24				2D	22.8235
2D	22.8235				2D	22.8235
2D	24				2D	24
2D	24				2D	20.4706
2D	24				2D	24
2D	22.8235				2D	22.8235
2D	24				2D	24
2D	24				2D	24
2D	24				2D	24
2D	24				2D	22.8235
2D	24				2D	22.8235
2D	21.6471				2D	24
2D	24				2D	24
2D	24				2D	24
2D	24				2D	24
2D	24				2D	15.7647
2D	21.6471				2D	24
2D	24				2D	22.8235

## Sheet: Fig. 4
Varying time functional resposne (5 host density patches): direct observarition on patch selection, residence time and number of hosts attacked
Patch residence time					Hosts attacked					Fig 4.													Patch selection
TD		PV			TD		PV			Patch time							No. of hosts attacked						Frequency of first landing
Patch	Time (min)	Patch	Time		Patch	Host attacked	Patch	Host attacked		Density	P. vindemiae	T. drosophilae					Density	P. vindemiae	T. drosophilae					PV					TD
3	28	3	12.9167		3	2.85	3	1		3	55.469	18.9422					3	1.54048	1.77647				Den	Obe	Pre	x	x*x	%	Obe	Pre	x	x*x	%
3	13	3	53.1833		3	1	3	2		6	86.761	41.3201					6	3.08696	2.21875				3	17	24.8	-7.8	2.45323	12.6866	17	33.6	-16.6	8.20119	10.119
3	43.6667	3	26.5167		3	1.85	3	0.85		9	122.705	46.4272					9	4.62143	3.77162				6	20	24.8	-4.8	0.929032	14.9254	24	33.6	-9.6	2.74286	14.2857
3	54	3	99.7333		3	2.7	3	2.85		12	112.564	46.5848					12	5.06	5.06522				9	21	24.8	-3.8	0.582258	15.6716	38	33.6	4.4	0.57619	22.619
3	6.65	3	75.75		3	2.7	3	0.85		15	148.055	72.2264					15	5.86538	5.84762				12	29	24.8	4.2	0.71129	21.6418	46	33.6	12.4	4.57619	27.381
3	11.9	3	26.15		3	1	3	1.7															15	37	24.8	12.2	6.00161	27.6119	43	33.6	9.4	2.62976	25.5952
3	33	3	45		3	1	3	0.85
3	6.8	3	38		3	1.85	3	0.85																124			10.6774		168			18.7262
3	12	3	8.4		3	2	3	0.85															Chi-squre				< 0.05					< 0.01
3	13	3	45.9167		3	2	3	1
3	16	3	59.8333		3	0.85	3	1
3	9	3	76.45		3	2.55	3	1.85
3	8	3	7		3	1	3	0.85
3	14	3	14		3	1	3	1.85
3	15	3	101		3	1	3	2
3	27	3	161		3	2	3	2
3	11	3	95		3	2.85	3	3
6	39.0333	3	9		6	3.7	3	0
6	81.3333	3	126		6	4.85	3	3
6	13.25	3	15		6	3.7	3	1
6	39.15	3	69		6	1	3	3
6	34	6	51.1667		6	1.85	6	1.7
6	16	6	16		6	1.7	6	2.55
6	54	6	33.0833		6	1.7	6	3.55		Time- TD Lieanr regression								Para- TD Lieanr regression
6	8	6	13.0167		6	0.85	6	2.55		Source	DF	F Ratio	P					Source	DF	F Ratio	P
6	74.1	6	56		6	2.55	6	2.55		Model	1	19.9934	0.0208					Model	1	123.414	0.0016
6	33	6	58		6	0.85	6	3.4		Error	4							Error	4				p
6	29	6	141		6	2.7	6	3										y =0.439 + 0.366x r2 =0.89763					0.0047
6	54.4	6	125		6	1	6	0		y =11.550+3.728x r2 =0.8695								0.261-0.471 95%CI
6	31	6	37		6	1	6	1.85
6	18	6	123		6	1	6	5.7		Time- PV Lieanr regression								Para PV Lieanr regression
6	65.5	6	132		6	4.4	6	1		Source	DF	Sum of Squares	Mean Square	F Ratio				Source	DF	Sum of Squares	Mean Square	F Ratio
6	99.9167	6	4		6	1.7	6	3.85		Model	1	4451.05	4451.05	23.8752	p			Model	1	11.2845	11.2845	58.1921
6	24	6	41		6	2	6	2.7		Error	3	559.289	186.43		0.0164			Error	3	0.581753	0.1939
6	3	6	12		6	1	6	3		C. Total	4	5010.33						C. Total	4	11.8662
6	30	6	128		6	3	6	4										y =0.848 + 0.354x r2 =0.9509
6	30	6	105		6	3	6	4.7		y =41.818+7.033x r2 = 0.8884								0.206-0.502 95%CI
6	39	6	12		6	0.85	6	4.85
6	31	6	86		6	2	6	2.7
6	136	6	84		6	5	6	0.85
6	9	6	35		6	1.85	6	1.7
9	88	6	30		9	2.55	6	5.55
9	21.1667	6	100		9	8	6	3.4
9	119.667	6	360		9	3.85	6	5.85
9	25.8667	6	300		9	2.7	9	0
9	10.1833	9	15.8		9	3.7	9	4
9	59.3333	9	93		9	0.85	9	5.1
9	14.3667	9	93		9	8.1	9	5.4
9	19	9	171		9	3.85	9	6.7
9	48.5	9	38		9	3.85	9	3
9	44.1833	9	196		9	5.7	9	2.85
9	17.6667	9	84		9	0	9	5
9	28.5667	9	160		9	1.7	9	4.7
9	22	9	71		9	6.85	9	6
9	131	9	102		9	3.4	9	7.7
9	77	9	170		9	3.4	9	4
9	24	9	80		9	4.4	9	7.55
9	105	9	223		9	4.4	9	3.7
9	31.3333	9	22		9	3.55	9	7
9	79	9	420		9	4.55	9	4
9	100	9	140		9	7.95	9	8.4
9	94.6	9	102		9	4.55	9	4
9	28.8	9	130		9	0.85	9	5.1
9	21	9	200		9	1.7	9	0.85
9	25	9	27		9	3	9	2
9	22	9	39		9	3.85	12	1.85
9	19	12	10		9	5	12	4
9	59	12	50		9	4	12	2.7
9	32	12	46.9167		9	0	12	4.85
9	46	12	88		9	3	12	3.4
9	17	12	8		9	2	12	2.55
9	32	12	20		9	5	12	1
9	70	12	17		9	4	12	4
9	43	12	99		9	2	12	3
9	39	12	162		9	1	12	4
9	10	12	80		9	5	12	4
9	62	12	91		9	4	12	7.4
9	35	12	147		9	7.25	12	3
9	43	12	82		12	11.1	12	6.4
12	59.1	12	104		12	6.85	12	4
12	45.3	12	109		12	8.25	12	7.7
12	16	12	65		12	1.85	12	4
12	39.1	12	60		12	4.7	12	8
12	43.4667	12	195		12	3.7	12	7
12	40.9333	12	115		12	3.7	12	9.85
12	19.9333	12	305		12	7.7	12	0.85
12	63.0667	12	35		12	2.85	12	6
12	35	12	95		12	10.8	12	7
12	17	12	201		12	10.5	12	7
12	60.4167	12	265		12	9.95	12	7.7
12	42.8833	12	77		12	0	12	10.55
12	39.2333	12	220		12	3.85	12	6
12	31	12	148		12	0.85	12	6
12	15.6667	12	81		12	1	12	6
12	48	12	51		12	0.85	12	2
12	43	12	350		12	6.4	15	1.85
12	87	15	95.25		12	6.85	15	2.7
12	48	15	236		12	2.55	15	11.25
12	26	15	198.917		12	0	15	6.7
12	7.6	15	112		12	5.85	15	4
12	35	15	181		12	8.1	15	3
12	81	15	1.25		12	2.55	15	3.4
12	34	15	83.6667		12	3.7	15	9.25
12	35	15	92		12	3	15	4.25
12	86	15	158		12	9.1	15	6
12	102.2	15	50		12	4.4	15	3.7
12	8	15	150		12	6.4	15	7.7
12	34	15	96		12	3	15	4
12	37	15	53		12	3	15	5.55
12	31	15	102		12	6.85	15	7.55
12	42	15	17		12	3	15	1.85
12	23	15	226		12	7	15	8
12	67	15	35		12	1	15	3.85
12	34	15	119		12	7.4	15	3
12	62	15	329		12	10	15	12.85
12	96	15	297		12	4	15	10.85
12	60	15	24		12	1.7	15	0
12	22	15	275		12	2.55	15	8.55
12	23	15	120		12	7	15	3.7
12	102	15	20		12	1	15	4.85
12	41	15	96		12	4	15	8.7
12	77	15	208		12	5.7	15	11
12	57	15	46		12	6.85	15	2
12	49	15	211		12	11.55	15	9.85
12	77	15	248		15	10.7	15	6
15	56.8333	15	400		15	8.85	15	9
15	136.45	15	155		15	9.4	15	5.85
15	116.45	15	93		15	3.4	15	2
15	24	15	152		15	11	15	5
15	17.85	15	350		15	5.55	15	7
15	180	15	118		15	5	15	8.4
15	93	15	84		15	5.4	15	2
15	23	15	94		15	9.25	15	5.55
15	53	15	300		15	0.85	15	8
15	118				15	7.95
15	6.75				15	6.25
15	66				15	4
15	89				15	5.55
15	58				15	10.4
15	46				15	10
15	134				15	4
15	128.4				15	1
15	119				15	7.95
15	58				15	6.95
15	102				15	2
15	85				15	1.7
15	72				15	5.55
15	77				15	7.95
15	106				15	9.25
15	112				15	4
15	59				15	3.7
15	27				15	4.25
15	48				15	7.95
15	27				15	4
15	40				15	5
15	33				15	0.85
15	45				15	6
15	19				15	7
15	130				15	11
15	83				15	3
15	128				15	4
15	67				15	10.55
15	50				15	2.7
15	147				15	3
15	14				15	3.7
15	52				15	5
15	25
15	34

## Sheet: Fig.5
Varying time functional resposne (5 host density patches): attacking rate
TD					PV
Patch	Residential time (min)	Hosts attacked	Attack rate		Patch	Residential time (min)	Hosts attacked	Attack rate			Fig. 5
3	28	2.85	0.101786		3	12.9167	1	0.0774194
3	13	1	0.0769231		3	53.1833	2	0.0376058
3	43.6667	1.85	0.0423664		3	26.5167	0.85	0.0320553
3	54	2.7	0.05		3	99.7333	2.85	0.0285762
3	6.65	2.7	0.406015		3	75.75	0.85	0.0112211
3	11.9	1	0.0840336		3	8.4	0.85	0.10119
3	33	1	0.030303		3	45.9167	1	0.0217786
3	6.8	1.85	0.272059		3	76.45	1.85	0.0241988
3	12	2	0.166667		3	7	0.85	0.121429
3	13	2	0.153846		3	14	1.85	0.132143
3	16	0.85	0.053125		3	101	2	0.019802
3	9	2.55	0.283333		3	161	2	0.0124224
3	8	1	0.125		3	95	3	0.0315789
3	14	1	0.0714286		3	9	0	0
3	15	1	0.0666667		3	126	3	0.0238095
3	27	2	0.0740741		3	15	1	0.0666667
3	11	2.85	0.259091		3	69	3	0.0434783
6	39.0333	3.7	0.0947908		6	51.1667	1.85	0.0361564
6	81.3333	4.85	0.0596311		6	16	1.7	0.10625
6	13.25	3.7	0.279245		6	33.0833	2.55	0.0770781
6	39.15	1	0.0255428		6	13.0167	3.55	0.272727
6	34	1.85	0.0544118		6	58	2.55	0.0439655
6	16	1.7	0.10625		6	141	3.4	0.0241135
6	54	1.7	0.0314815		6	125	3	0.024
6	8	0.85	0.10625		6	37	0	0
6	74.1	2.55	0.034413		6	123	1.85	0.0150407
6	33	0.85	0.0257576		6	132	5.7	0.0431818
6	29	2.7	0.0931034		6	4	1	0.25
6	54.4	1	0.0183824		6	41	3.85	0.0939024
6	31	1	0.0322581		6	12	2.7	0.225
6	18	1	0.0555556		6	128	3	0.0234375
6	65.5	4.4	0.0671756		6	105	4	0.0380952
6	99.9167	1.7	0.0170142		6	86	4.85	0.0563953
6	24	2	0.0833333		6	84	2.7	0.0321429
6	3	1	0.333333		6	35	0.85	0.0242857
6	30	3	0.1		6	30	1.7	0.0566667
6	30	3	0.1		6	100	5.55	0.0555
6	39	0.85	0.0217949		6	300	5.85	0.0195
6	31	2	0.0645161		9	15.8	0	0
6	136	5	0.0367647		9	93	4	0.0430108
6	9	1.85	0.205556		9	93	5.1	0.0548387
9	21.1667	2.55	0.120472		9	171	5.4	0.0315789
9	119.667	8	0.0668524		9	38	6.7	0.176316
9	25.8667	3.85	0.14884		9	196	3	0.0153061
9	10.1833	2.7	0.265139		9	84	2.85	0.0339286
9	59.3333	3.7	0.0623596		9	160	5	0.03125
9	14.3667	0.85	0.0591647		9	71	4.7	0.0661972
9	19	8.1	0.426316		9	102	6	0.0588235
9	48.5	3.85	0.0793814		9	170	7.7	0.0452941
9	44.1833	3.85	0.0871369		9	80	4	0.05
9	17.6667	5.7	0.322642		9	223	7.55	0.0338565
9	28.5667	0	0		9	22	3.7	0.168182
9	22	1.7	0.0772727		9	420	7	0.0166667
9	131	6.85	0.0522901		9	140	4	0.0285714
9	77	3.4	0.0441558		9	102	8.4	0.0823529
9	24	3.4	0.141667		9	130	4	0.0307692
9	105	4.4	0.0419048		9	200	5.1	0.0255
9	31.3333	4.4	0.140426		9	27	0.85	0.0314815
9	79	3.55	0.0449367		9	39	2	0.0512821
9	100	4.55	0.0455		12	10	1.85	0.185
9	94.6	7.95	0.0840381		12	50	4	0.08
9	28.8	4.55	0.157986		12	46.9167	2.7	0.0575488
9	21	0.85	0.0404762		12	88	4.85	0.0551136
9	25	1.7	0.068		12	20	2.55	0.1275
9	22	3	0.136364		12	17	1	0.0588235
9	19	3.85	0.202632		12	99	4	0.040404
9	59	5	0.0847458		12	162	3	0.0185185
9	32	4	0.125		12	80	4	0.05
9	46	0	0		12	91	4	0.043956
9	17	3	0.176471		12	147	7.4	0.0503401
9	32	2	0.0625		12	82	3	0.0365854
9	70	5	0.0714286		12	104	6.4	0.0615385
9	43	4	0.0930233		12	109	4	0.0366972
9	39	2	0.0512821		12	65	7.7	0.118462
9	10	1	0.1		12	60	4	0.0666667
9	62	5	0.0806452		12	195	8	0.0410256
9	35	4	0.114286		12	115	7	0.0608696
9	43	7.25	0.168605		12	305	9.85	0.0322951
12	59.1	11.1	0.187817		12	35	0.85	0.0242857
12	45.3	6.85	0.151214		12	95	6	0.0631579
12	16	8.25	0.515625		12	201	7	0.0348259
12	39.1	1.85	0.0473146		12	265	7	0.0264151
12	43.4667	4.7	0.108129		12	77	7.7	0.1
12	40.9333	3.7	0.0903909		12	220	10.55	0.0479545
12	19.9333	3.7	0.185619		12	148	6	0.0405405
12	63.0667	7.7	0.122093		12	81	6	0.0740741
12	35	2.85	0.0814286		12	51	6	0.117647
12	17	10.8	0.635294		12	350	2	0.00571429
12	60.4167	10.5	0.173793		15	95.25	2.7	0.0283465
12	42.8833	9.95	0.232025		15	236	11.25	0.0476695
12	39.2333	0	0		15	198.917	6.7	0.0336824
12	31	3.85	0.124194		15	112	4	0.0357143
12	15.6667	0.85	0.0542553		15	181	3	0.0165746
12	48	1	0.0208333		15	83.6667	9.25	0.110558
12	43	0.85	0.0197674		15	92	4.25	0.0461957
12	87	6.4	0.0735632		15	158	6	0.0379747
12	48	6.85	0.142708		15	50	3.7	0.074
12	26	2.55	0.0980769		15	150	7.7	0.0513333
12	7.6	0	0		15	96	4	0.0416667
12	35	5.85	0.167143		15	53	5.55	0.104717
12	81	8.1	0.1		15	102	7.55	0.0740196
12	34	2.55	0.075		15	17	1.85	0.108824
12	35	3.7	0.105714		15	226	8	0.0353982
12	86	3	0.0348837		15	35	3.85	0.11
12	102.2	9.1	0.0890411		15	119	3	0.0252101
12	8	4.4	0.55		15	329	12.85	0.0390578
12	34	6.4	0.188235		15	297	10.85	0.036532
12	37	3	0.0810811		15	275	8.55	0.0310909
12	31	3	0.0967742		15	120	3.7	0.0308333
12	42	6.85	0.163095		15	20	4.85	0.2425
12	23	3	0.130435		15	96	8.7	0.090625
12	67	7	0.104478		15	208	11	0.0528846
12	34	1	0.0294118		15	46	2	0.0434783
12	62	7.4	0.119355		15	211	9.85	0.0466825
12	96	10	0.104167		15	248	6	0.0241935
12	60	4	0.0666667		15	400	9	0.0225
12	22	1.7	0.0772727		15	155	5.85	0.0377419
12	23	2.55	0.11087		15	93	2	0.0215054
12	102	7	0.0686275		15	152	5	0.0328947
12	41	1	0.0243902		15	350	7	0.02
12	77	4	0.0519481		15	118	8.4	0.0711864
12	57	5.7	0.1		15	84	2	0.0238095
12	49	6.85	0.139796		15	94	5.55	0.0590426
12	77	11.55	0.15		15	300	8	0.0266667
15	136.45	10.7	0.078417
15	116.45	8.85	0.0759983
15	24	9.4	0.391667
15	17.85	3.4	0.190476
15	180	11	0.0611111
15	93	5.55	0.0596774
15	23	5	0.217391
15	53	5.4	0.101887
15	118	9.25	0.0783898
15	6.75	0.85	0.125926
15	66	7.95	0.120455
15	89	6.25	0.0702247
15	58	4	0.0689655
15	46	5.55	0.120652
15	134	10.4	0.0776119
15	128.4	10	0.0778816
15	119	4	0.0336134
15	58	1	0.0172414
15	102	7.95	0.0779412
15	85	6.95	0.0817647
15	72	2	0.0277778
15	77	1.7	0.0220779
15	106	5.55	0.0523585
15	112	7.95	0.0709821
15	59	9.25	0.15678
15	27	4	0.148148
15	48	3.7	0.0770833
15	27	4.25	0.157407
15	40	7.95	0.19875
15	33	4	0.121212
15	45	5	0.111111
15	19	0.85	0.0447368
15	130	6	0.0461538
15	83	7	0.0843373
15	128	11	0.0859375
15	67	3	0.0447761
15	50	4	0.08
15	147	10.55	0.0717687
15	14	2.7	0.192857
15	52	3	0.0576923
15	25	3.7	0.148
15	34	5	0.147059

## Sheet: Fig. 6
Fixed time (24 hours) and varying host density (5 host density patches) selective fucntional response: numbers of hosts attacked
TD		PV			TD					Fig. 6
Host density	Hosts attacked	Host density	Hosts attacked		n	Host density	Mean	SE		Density	P. vindemiae	T. drosophilae
3	2.409	3	0.803		30	3	2.4777	0.0714		3	1.04947	2.4777
3	2.803	3	0.803		30	6	4.4019	0.18696		6	2.1454	4.4019
3	2	3	1		30	9	6.9887	0.19468		9	3.7095	6.9887
3	1.803	3	0.803		30	12	9.3847	0.3384		12	5.8544	9.3847
3	1.803	3	1.803		30	15	11.7967	0.32454		15	6.3973	11.7967
3	2	3	3
3	2.803	3	1.803		y= -0.0763 +0.7874 x r2 =0.8646
3	2.606	3	1
3	1.803	3	0		PV
3	3	3	0.803		n	Host density	Mean	SE
3	3	3	0		30	3	1.04947	0.15425
3	2.803	3	0		30	6	2.1454	0.2621
3	2.606	3	0		30	9	3.7095	0.41537
3	2.409	3	0.803		30	12	5.8544	0.44622
3	2.606	3	2.409		30	15	6.3973	0.65229
3	3	3	1.606
3	2.606	3	2.409		y =-0.4902 +0.4802x r2 =0.4409
3	2.606	3	0
3	2	3	0.803
3	2.803	3	0.803
3	2.606	3	0.803
3	2.606	3	0
3	2.803	3	0
3	2.409	3	2.409
3	2.803	3	1.606
3	2.409	3	2
3	2.606	3	1.606
3	1.606	3	0.803
3	2.606	3	0.803
3	2.409	3	0.803
6	5.015	6	2.606
6	3.803	6	2.409
6	3.409	6	1.803
6	4.803	6	2.803
6	3.606	6	3.212
6	4	6	3.606
6	3.803	6	1.606
6	5.212	6	2.606
6	5.409	6	4
6	5.015	6	1.606
6	3.606	6	0
6	4	6	0
6	4.606	6	1.803
6	4.212	6	0.803
6	5.015	6	0.803
6	4	6	4.818
6	5.409	6	1.606
6	4.818	6	0.803
6	4	6	1.606
6	4.015	6	1.803
6	0.803	6	2.409
6	5.606	6	2
6	5.015	6	2.409
6	5.212	6	4.606
6	4.409	6	0
6	5.015	6	5.409
6	5.409	6	0.803
6	2.409	6	4.015
6	5.606	6	1.606
6	4.818	6	0.803
9	6.015	9	6.621
9	7	9	3.409
9	5.409	9	4.015
9	6.818	9	4.212
9	6.803	9	5.015
9	8.606	9	4.212
9	7.803	9	4.818
9	7.621	9	1
9	7.409	9	2.803
9	8.212	9	6.818
9	7.015	9	0
9	7.212	9	0
9	7.015	9	1.803
9	7.227	9	6.606
9	7.424	9	5.015
9	7.227	9	5.818
9	8.015	9	8.409
9	7.621	9	1.606
9	7.803	9	2.606
9	5.803	9	3.212
9	5.015	9	1
9	7.227	9	6.818
9	7.818	9	3.212
9	7.621	9	2.803
9	7.227	9	1
9	7.424	9	0.803
9	6.424	9	2.409
9	3.212	9	5.818
9	7.212	9	3.212
9	6.424	9	6.212
12	7.621	12	6.621
12	11	12	4.818
12	9.409	12	6.424
12	9.015	12	0.803
12	11.409	12	5.621
12	8.606	12	8.606
12	10.409	12	5.621
12	10.03	12	4.606
12	10.606	12	4.409
12	10.015	12	9.621
12	7.212	12	4.606
12	10.015	12	6.803
12	10.015	12	10.606
12	6.424	12	5.621
12	10.03	12	5.212
12	10.424	12	5.818
12	11.606	12	6.424
12	11.015	12	4.015
12	10.803	12	8.227
12	5.621	12	5.621
12	10.212	12	0.803
12	10.424	12	8.015
12	10.621	12	2.409
12	5.818	12	6.818
12	9.636	12	6.424
12	10.03	12	7
12	10.227	12	9.424
12	4.015	12	6.621
12	9.636	12	7.212
12	9.636	12	0.803
15	10.818	15	4.818
15	14	15	9.227
15	13.606	15	9.833
15	11.227	15	8.803
15	12.212	15	8.833
15	11.015	15	5.212
15	8.606	15	6.621
15	12.833	15	1
15	11.424	15	5.818
15	13.03	15	9.818
15	10.409	15	6.409
15	12.409	15	0
15	13.015	15	0
15	11.636	15	0.803
15	12.045	15	4.818
15	12.03	15	11.424
15	14.606	15	7.015
15	12.045	15	6.621
15	13.212	15	4.015
15	10.621	15	11.636
15	14.409	15	9.212
15	13.03	15	6.818
15	10.833	15	4.015
15	11.03	15	8.03
15	12.833	15	9.621
15	12.242	15	12.242
15	9.833	15	7.621
15	5.621	15	8.833
15	11.439	15	0.803
15	11.833	15	2
